# Supplementary material for: Neuroprotective Effect of Artichoke-Based Nanoformulation in Sporadic Alzheimer’s Disease Mouse Model: Focus on Antioxidant, Anti-Inflammatory, and Amyloidogenic Pathways
Source: Pharmaceuticals (Basel). 2022 Sep 28;15(10):1202. doi: 10.3390/ph15101202 (PMC9610800; doi:10.3390/ph15101202)
Supplement: Supplementary file 1 [file pharmaceuticals-15-01202-s001.zip]

Archive with 1 entries (1 files):
- pharmaceuticals-1879646-supplementary.pdf
